# Supplementary material for: Antikinetoplastid Activity of Sesquiterpenes Isolated from the Zoanthid Palythoa aff. clavata
Source: Pharmaceuticals (Basel). 2021 Oct 28;14(11):1095. doi: 10.3390/ph14111095 (PMC8625207; doi:10.3390/ph14111095)
Supplement: Supplementary file 1 [file pharmaceuticals-14-01095-s001.zip]

Archive with 1 entries (1 files):
- pharmaceuticals-1414645-supplementary.pdf
